# Supplementary material for: Integral Use of Red Wine Pomace after Hydrostatic High Pressure: Application of Two Consecutive Cycles of Treatment
Source: Foods. 2024 Jan 1;13(1):149. doi: 10.3390/foods13010149 (PMC10778647; doi:10.3390/foods13010149)
Supplement: Supplementary file 1 [file foods-13-00149-s001.zip]

Archive with 1 entries (1 files):
- foods-2775484-Table S1 delta E color RGP supplementary material.pdf
